# Supplementary material for: A Comparison between Cigarette Topography from a One-Week Natural Environment Study to FTC/ISO, Health Canada, and Massachusetts Department of Public Health Puff Profile Standards
Source: Int J Environ Res Public Health. 2020 May 15;17(10):3444. doi: 10.3390/ijerph17103444 (PMC7277227; doi:10.3390/ijerph17103444)
Supplement: Supplementary file 1 [file ijerph-17-03444-s001.zip]

Archive with 1 entries (1 files):
- ijerph-769342-supplementary.xlsx
