# Supplementary material for: A Comparison between Cigarette Topography from a One-Week Natural Environment Study to FTC/ISO, Health Canada, and Massachusetts Department of Public Health Puff Profile Standards
Source: Int J Environ Res Public Health. 2020 May 15;17(10):3444. doi: 10.3390/ijerph17103444 (PMC7277227; doi:10.3390/ijerph17103444)
Supplement: Supplementary file 1 [file ijerph-17-03444-s001.zip › ijerph-769342-supplementary.xlsx]

## Sheet: A.1 Topography
Participant Number	Count of Puff Number [-]	Average of Mean Puff Flow [ml/s]	StdDev of Mean Puff Flow [ml/s]	CV	SEM	95%CI	Average of Puff Duration [s]	StdDev of Puff Duration [s]	CV	SEM	95%CI	Average of Puff Volume [ml]	StdDev of Puff Volume [ml]	CV	SEM	95%CI	Average of Puff Interval [s]	StdDev of Puff Interval [s]	CV	SEM	95%CI	Notes
OS4-35	430	26.2514	8.07778	0.307708	0.389545	0.763509	2.22749	0.797876	0.358196	0.038477	0.0754149	58.7675	34.9528	0.594764	1.68557	3.30372	12.974	6.68191	0.515023	7.48053	14.6618
OS4-37	509	54.1875	12.2058	0.225251	0.541012	1.06038	0.903652	0.312773	0.34612	0.0138634	0.0271723	46.4926	7.27674	0.156514	0.322536	0.63217	71.0231	1028.49	14.4811	1839.02	3604.47
OS4-38	358	19.5393	3.60716	0.184611	0.190644	0.373662	1.44806	1.4575	1.00652	0.0770311	0.150981	30.914	51.1476	1.65452	2.70324	5.29834	22.5991	10.4693	0.463264	8.67192	16.997
OS4-39	18	64.0777	17.3164	0.270241	4.08152	7.99978	0.858333	0.373773	0.435463	0.088099	0.172674	48.9788	4.2276	0.086315	0.996455	1.95305	20.5461	12.6212	0.614288	20.6442	40.4627
OS4-40	285	31.5725	7.522	0.238245	0.445565	0.873307	1.36242	0.390086	0.286319	0.0231067	0.0452891	42.4105	13.495	0.318199	0.799373	1.56677	19.8789	13.3388	0.671003	21.3568	41.8594
OS4-41	399	46.8504	8.08219	0.172511	0.404616	0.793047	1.42449	0.728385	0.511331	0.0364648	0.0714711	63.212	20.0096	0.316547	1.00173	1.9634	20.8096	14.6307	0.703076	17.143	33.6002
OS4-42	222	37.4	19.2618	0.515021	1.29277	2.53382	2.1	1.06483	0.50706	0.0714664	0.140074	72.6	55.1573	0.759743	3.70192	7.25576	140.2	968.155	6.90553	938.222	1838.92	corrected for marijuana on day 4 and 5
OS4-43	779	35.0865	6.97714	0.198855	0.249982	0.489964	0.734543	0.311168	0.423621	0.0111488	0.0218516	25.2448	8.19537	0.324635	0.29363	0.575514	42.9991	502.377	11.6834	900.601	1765.18
OS4-44	286	41.9904	7.59639	0.180908	0.449184	0.8804	1.55965	0.549793	0.35251	0.0325099	0.0637195	62.4149	14.5704	0.233445	0.861568	1.68867	29.122	26.2569	0.901617	35.4114	69.4064
OS4-45	517	32.7984	9.84354	0.300122	0.432918	0.84852	1.12743	0.440487	0.390699	0.0193726	0.0379703	36.5684	15.7985	0.432026	0.694817	1.36184	17.6356	15.7855	0.895094	23.7843	46.6173
OS4-46	523	43.0399	8.55629	0.198799	0.37414	0.733315	0.749706	0.514156	0.68581	0.0224825	0.0440656	30.3371	11.2531	0.370936	0.492066	0.964449	15.5816	16.1716	1.03787	22.5531	44.2041
OS4-47	994	40.5263	13.9115	0.34327	0.441246	0.864842	1.97091	0.72508	0.36789	0.0229981	0.0450763	78.0144	36.2744	0.464971	1.15056	2.25509	25.9861	52.6223	2.02502	61.7984	121.125
OS4-48	105	20.8842	4.58379	0.219486	0.447332	0.876772	1.38667	0.360022	0.259632	0.0351346	0.0688638	28.6253	8.7771	0.30662	0.856557	1.67885	20.8704	13.0074	0.623247	21.6783	42.4895
OS4-49	163	37.0518	8.71819	0.235297	0.682862	1.33841	1.63934	0.644588	0.3932	0.050488	0.0989565	57.4245	16.5518	0.288235	1.29643	2.54101	37.8774	28.8438	0.761505	35.9262	70.4153
OS4-50	124	32.9339	8.93285	0.271236	0.802194	1.5723	3.05829	1.17303	0.383558	0.105341	0.206469	95.7696	31.2592	0.3264	2.80716	5.50203	25.6473	17.1151	0.667326	15.8025	30.9728
OS4-51	175	17.5684	2.92671	0.166589	0.221239	0.433628	2.33716	0.682231	0.291906	0.0515718	0.101081	40.4187	11.1824	0.276665	0.845312	1.65681	12.5167	9.22875	0.737315	11.1732	21.8994
OS4-52	55	34.7519	7.8303	0.22532	1.05584	2.06944	1.923	0.548922	0.285451	0.0740167	0.145073	63.0318	7.56856	0.120075	1.02054	2.00027	11.5066	9.5254	0.827817	12.8566	25.199
OS4-53	123	96.4107	28.0537	0.290982	2.52952	4.95786	1.094	0.680843	0.622343	0.0613896	0.120324	99.2239	44.7204	0.450702	4.03231	7.90332	15.5647	12.3772	0.795208	15.0002	29.4004
OS4-55	577	110.583	23.349	0.211144	0.97203	1.90518	1.47037	0.603318	0.410318	0.0251165	0.0492283	159.227	54.7778	0.344023	2.28043	4.46964	57.9796	346.67	5.97916	446.316	874.78
OS4-56	198	32.4932	7.28713	0.224266	0.517874	1.01503	1.29022	0.366654	0.284179	0.026057	0.0510717	40.5492	9.26622	0.228518	0.658522	1.2907	10.1968	6.89735	0.676424	11.3908	22.3259
OS4-57	135	42.4942	3.75103	0.0882716	0.322837	0.63276	1.7326	0.185978	0.10734	0.0160064	0.0313726	73.2173	6.29048	0.0859152	0.541398	1.06114	29.7602	10.0453	0.33754	23.2933	45.6548
OS4-58	36	26.284	9.62602	0.366231	1.60434	3.1445	0.902611	0.60442	0.669635	0.100737	0.197444	21.4495	10.3821	0.484024	1.73035	3.39148	92.0632	94.6403	1.02799	121.733	238.596
OS4-59	197	29.1518	5.19407	0.178173	0.370062	0.725322	1.4322	0.615549	0.429792	0.0438561	0.0859579	40.2005	11.0431	0.2747	0.786786	1.5421	41.6748	173.275	4.15778	220.853	432.872
OS4-60	377	29.6634	7.11991	0.240023	0.366694	0.71872	1.25291	0.329904	0.263311	0.0169909	0.0333022	36.22	9.46515	0.261324	0.48748	0.955461	19.8965	13.1152	0.659169	22.8339	44.7544
OS4-61	265	17.1978	3.9563	0.230046	0.243033	0.476345	1.54364	0.501976	0.325189	0.0308361	0.0604388	26.2473	9.34142	0.3559	0.573839	1.12472	13.5594	7.38655	0.544757	10.4256	20.4341
OS4-62	320	49.8846	11.5905	0.232347	0.647929	1.26994	1.04154	0.329903	0.316744	0.0184422	0.0361466	49.6623	10.4993	0.211413	0.586926	1.15038	17.2773	10.9769	0.63534	19.1112	37.4579

## Sheet: A.2 Demographics
Question ****** Subject#	Included in Analysis? (No = Excluded)	Exclusion Reason (if any)	Gender	Age	Race	Ethnicity	PhenX Cigarettes User Group	PhenX E-Cigarette User Group	PhenX Hookah Users Group	Penn State Cigarette Dependence Index Value	Penn State Electronic Cigarettes Dependence Index Value	Cigarette Dependence Results	E-Cigarette Dependence Results
OS4-35	Yes	[-]	M	20	White	Not Hispanic or Latino	Everyday user	Never-user	Experimental Current User	12	0	Medium dependence	Not dependent
OS4-36	No	Non Compliant	F	21	Black or African American	Not Hispanic or Latino	Experimental Current User	Experimental Current User	Experimental Current User	1	2	Not dependent	Not dependent
OS4-37	Yes	[-]	M	26	Asian	Not Hispanic or Latino	Some days user	Never-user	Experimental Former User	1	0	Not dependent	Not dependent
OS4-38	Yes	[-]	F	28	White	Not Hispanic or Latino	Everyday user	Never-user	Experimental Former User	6	0	Low dependence	Not dependent
OS4-39	Yes	[-]	M	25	Asian	Not Hispanic or Latino	Everyday user	Never-user	Experimental Former User	4	0	Low dependence	Not dependent
OS4-40	Yes	[-]	M	24	Asian	Not Hispanic or Latino	Everyday user	Experimental Former User	Experimental Former User	6	0	Low dependence	Not dependent
OS4-41	Yes	[-]	M	35	White	Not Hispanic or Latino	Experimental Current User	Experimental Former User	Experimental Former User	9	2	Medium dependence	Not dependent
OS4-42	Yes	[-]	M	23	Asian	Not Hispanic or Latino	Everyday user	Some days user	Experimental Current User	9	1	Medium dependence	Not dependent
OS4-43	Yes	[-]	M	41	Black or African American	Not Hispanic or Latino	Everyday user	Experimental Former User	Never-user	16	0	High dependence	Not dependent
OS4-44	Yes	[-]	M	27	White	Not Hispanic or Latino	Everyday user	Former User	Former User	9	0	Medium dependence	Not dependent
OS4-45	Yes	[-]	M	26	Asian	Not Hispanic or Latino	Everyday user	Experimental Current User	Never-user	10	0	Medium dependence	Not dependent
OS4-46	Yes	[-]	M	23	Asian	Not Hispanic or Latino	Everyday user	Experimental Former User	Never-user	8	0	Low dependence	Not dependent
OS4-47	Yes	[-]	M	56	White	Not Hispanic or Latino	Everyday user	Experimental Current User	Never-user	11	4	Medium dependence	Low dependence
OS4-48	Yes	[-]	F	26	White	Not Hispanic or Latino	Everyday user	Experimental Former User	Experimental Former User	8	1	Low dependence	Not dependent
OS4-49	Yes	[-]	M	26	Black or African American	Not Hispanic or Latino	Everyday user	Experimental Current User	Never-user	14	5	High dependence	Low dependence
OS4-50	Yes	[-]	M	25	White	Not Hispanic or Latino	Everyday user	Experimental Former User	Some days user	6	0	Low dependence	Not dependent
OS4-51	Yes	[-]	M	23	Asian	Not Hispanic or Latino	Everyday user	Never-user	(Insufficient data)	7	0	Low dependence	Not dependent
OS4-52	Yes	[-]	M	28	Asian	Not Hispanic or Latino	Everyday user	Experimental Former User	Experimental Current User	8	0	Low dependence	Not dependent
OS4-53	Yes	[-]	M	23	Asian	Not Hispanic or Latino	Everyday user	Never-user	Never-user	12	0	Medium dependence	Not dependent
OS4-54	No	Data Integrity	F	21	White	Not Hispanic or Latino	Everyday user	Experimental Current User	Experimental Former User	13	0	High dependence	Not dependent
OS4-55	Yes	[-]	M	27	Asian	Not Hispanic or Latino	Everyday user	Experimental Former User	Experimental Former User	12	0	Medium dependence	Not dependent
OS4-56	Yes	[-]	M	26	Asian	Not Hispanic or Latino	Everyday user	Experimental Current User	Some days user	5	3	Low dependence	Not dependent
OS4-57	Yes	[-]	M	27	Asian	Not Hispanic or Latino	Everyday user	Never-user	Experimental Current User	1	0	Not dependent	Not dependent
OS4-58	Yes	[-]	M	21	White	Hispanic or Latino	Everyday user	Experimental Current User	Never-user	1	0	Not dependent	Not dependent
OS4-59	Yes	[-]	F	24	White	Not Hispanic or Latino	Everyday user	Experimental Former User	Experimental Former User	14	0	High dependence	Not dependent
OS4-60	Yes	[-]	M	22	I prefer not to say	I prefer not to say	Everyday user	Experimental Current User	Experimental Former User	6	3	Low dependence	Not dependent
OS4-61	Yes	[-]	M	23	Asian	Not Hispanic or Latino	Everyday user	Experimental Current User	Experimental Former User	7	0	Low dependence	Not dependent
OS4-62	Yes	[-]	M	24	Asian	Not Hispanic or Latino	Everyday user	(Insufficient data)	Never-user	6	0	Low dependence	Not dependent
